# Supplementary material for: Improvement of Obesity and Dyslipidemic Activity of Amomum tsao-ko in C57BL/6 Mice Fed a High-Carbohydrate Diet
Source: Molecules. 2021 Mar 15;26(6):1638. doi: 10.3390/molecules26061638 (PMC7998585; doi:10.3390/molecules26061638)
Supplement: Supplementary file 1 [file molecules-26-01638-s001.zip]

Archive with 1 entries (1 files):
- molecules-1096780-supplementary.pdf
